# Supplementary material for: Partial Loss of NEMO Function in a Female Carrier with No Incontinentia Pigmenti
Source: J Clin Med. 2025 Jan 9;14(2):363. doi: 10.3390/jcm14020363 (PMC11765721; doi:10.3390/jcm14020363)
Supplement: Supplementary file 1 [file jcm-14-00363-s001.zip]

Archive with 2 entries (2 files):
- supp table s1.xlsx
- supp table s2.xlsx
