# Supplementary material for: Partial Loss of NEMO Function in a Female Carrier with No Incontinentia Pigmenti
Source: J Clin Med. 2025 Jan 9;14(2):363. doi: 10.3390/jcm14020363 (PMC11765721; doi:10.3390/jcm14020363)
Supplement: Supplementary file 1 [file jcm-14-00363-s001.zip › supp table s1.xlsx]

## Sheet: Table S1
Supplemetary Table 1. Excluded predicted variants from WES
GENE	REF	Variant	Gene segregation	ACMG	ClinVar prediction	CADD score	Genotype	OMIM phenotype
POLE	NM_006231.4	c.2453A>G p.Tyr818Cys	paternal	VUS	VUS	25.70	Heterozygous	615139 (AR); 618336 (AR)
MASP2	NM_006610.4	c.1187G>A p.Cys396Tyr	paternal	LP	LP	26.5	Heterozygous	613791 (AR)
VUS, Variant of uncertain significance; LP, Like Pathogenic
