# Supplementary material for: Partial Loss of NEMO Function in a Female Carrier with No Incontinentia Pigmenti
Source: J Clin Med. 2025 Jan 9;14(2):363. doi: 10.3390/jcm14020363 (PMC11765721; doi:10.3390/jcm14020363)
Supplement: Supplementary file 1 [file jcm-14-00363-s001.zip › supp table s2.xlsx]

## Sheet: Foglio1
Supplemetary Table 2. Negative gene for Mendelian susceptibility to mycobacterial diseases
BACH2, CARD9, CARMIL2, CCL2, CD209, CISH, CTLA4, CYBA, CYBB, DEF6, GATA2, IFNG, IFNGR1, IFNGR2, IL12B, IL12RB1, IL23R, IL2RA, IRAK4, IRF4, IRF7, IRF8, IRGM, ISG15, ITGB2, JAK1, NCF1, NCF2, NCF4, NFKBIA, PDCD1, RORC, SLC11A1, SOCS1, SP110, SPPL2A, STAT1, STAT3, SYK, TBK1, TIRAP, TLR2, TNFRSF13C, TYK2
